# Supplementary material for: Genomic insights from Paraclostridium bifermentans HD0315_2: General features and pathogenic potential
Source: Front Microbiol. 2022 Aug 24;13:928153. doi: 10.3389/fmicb.2022.928153 (PMC9449513; doi:10.3389/fmicb.2022.928153)
Supplement: Supplementary file 1 [file Data_Sheet_1.xlsx]

## Sheet: Table S1
Table S1. Taxa identification using MALDI Biotyper RTC
NO	Matched Pattern	Score	Reliability Level
1	Paraclostridium bifermentans CCUG 9279	1.994	Genus
2	Paraclostridium bifermentans 2274_CCUG 35556	1.888	Genus
3	Paraclostridium bifermentans DSM 631	1.563	Unreliable
4	Paraclostridium bifermentans DSM 13560	1.493	Unreliable
5	Paraclostridium bifermentans AB_2 LGL	1.342	Unreliable
6	Paeniclostridium sordellii 1070_ATCC 9714T	1.276	Unreliable
7	Lactobacillus helveticus DSM 20075T	1.241	Unreliable
8	Staphylococcus epidermidis ATCC 12228	1.212	Unreliable
9	Paraclostridium bifermentans DSM 630	1.197	Unreliable
10	Brevibacterium casei IMET 10997T HKJ	1.193	Unreliable
The meaning of score is interpreted as follows: a. higher than 2.300, high confident taxa identification at species level; b. 2.000~2.299, high confident taxa identification at genus level, possible taxa identification at species level; 1.700~1.999, possible taxa identification at genus level; c. lower than 1.700, unreliable taxa identification.

## Sheet: Table S2
	Table S2 Top ten BLAST hits of 16S rRNA sequence of strain HD0315_2 against the NCBI-nt database
Strain	Scientific Name		Score	Total Score	Query Cover		E-value	Identity	Accession Length (bp)		Accession
Cbm	Paraclostridium bifermentans		2780	25871	1		0	99.93	3638572		CP032452.1
DSM14991	Paraclostridium bifermentans		2780	44374	1		0	99.93	3304778		CP079737.1
RT-1A	swine manure bacterium		2739	2739	0.99		0	99.73	1496		AY167932.1
JC272	Paraclostridium benzoelyticum		2736	2736	0.98		0	99.8	1490		NR_148815.1
TYR6	Paraclostridium bifermentans		2732	2732	0.98		0	99.8	1488		AF320283.1
asv_94_2131	uncultured Paraclostridium sp.		2724	2724	0.98		0	99.93	2131		MT967595.1
RT-4B	swine manure bacterium		2723	2723	0.99		0	99.53	1497		AY167941.1
asv_152_2131	uncultured Paraclostridium sp.		2719	2719	0.98		0	99.86	2131		MT967653.1
asv_239_2216	uncultured Paraclostridium sp.		2713	2713	0.98		0	99.8	2216		MT967740.1
asv_138_2131	uncultured Paraclostridium sp.		2713	2713	0.98		0	99.8	2131		MT967639.1

## Sheet: Table S3
Table S3 SNP detection of the assembled contigs by mapping the illumina reads
Table S SNP detection of the assembled contigs by mapping the illumina reads	POS	REF	ALT	QUAL	DP	MQ	GT:PL	FILTER
HD0315_2	10996	C	T	72.9971	997	11	1/1:106	Not pass
HD0315_2	11001	A	G	85.1053	998	10	1/1:118	Not pass
HD0315_2	15373	C	T	82.9973	1325	11	1/1:116	Not pass
HD0315_2	45415	C	T	46.9969	1254	10	1/1:80	Not pass
HD0315_2	47881	C	A	225.009	860	60	0/1:255	PASS
HD0315_2	65477	A	G	5.60605	1086	4	1/1:37	Not pass
HD0315_2	209245	C	T	55.9969	1014	10	1/1:89	Not pass
HD0315_2	282850	G	A	225.009	780	60	0/1:255	PASS
HD0315_2	508733	A	G	73.0832	1008	9	1/1:106	Not pass
HD0315_2	513107	C	T	31.0001	1164	9	1/1:64	Not pass
HD0315_2	2611052	G	T	169.009	689	60	0/1:199	PASS
HD0315_2	2837749	C	T	54.9969	850	10	1/1:88	Not pass
HD0315_2	2837751	A	G	46.9969	844	10	1/1:80	Not pass
HD0315_2	2837772	G	T	82.9973	864	13	1/1:116	Not pass
HD0315_2	3125539	G	A	69.9971	1151	14	1/1:103	Not pass
pHD0315_2-2	51524	C	T	34.998	754	7	1/1:68	Not pass
SNP filtration rule: MQ>=60 && QUAL>=40

## Sheet: Table S4
	Table S3 The top 50 close genomes to HD0315_2 indicated by genome distance
Genome ID	Genome Name	Documented Taxonomy	Genome Status	Strain	Distance	P Value
1.39165e+06	Clostridium bifermentans WYM	Clostridium bifermentans	WGS	WYM	0.0200822	0
1.23317e+06	Clostridium bifermentans ATCC 19299	Clostridium bifermentans	WGS	ATCC 19299	0.0208145	0
1490.42	Paraclostridium bifermentans strain SRR5713946-bin.32	Paraclostridium bifermentans	WGS	SRR5713946-bin.32	0.0214305	0
1490.25	Paraclostridium bifermentans strain ATCC 638	Paraclostridium bifermentans	WGS	ATCC 638	0.0217093	0
1490.27	Paraclostridium bifermentans strain Cbm	Paraclostridium bifermentans	Complete	Cbm	0.0226378	0
1490.74	Paraclostridium bifermentans strain GBRC	Paraclostridium bifermentans	WGS	GBRC	0.0235265	0
1490.45	Paraclostridium bifermentans strain S01	Paraclostridium bifermentans	WGS	S01	0.0235265	0
1490.3	Paraclostridium bifermentans strain Med78_4-601-WT-2	Paraclostridium bifermentans	WGS	Med78_4-601-WT-2	0.023602	0
1490.24	Paraclostridium bifermentans strain parabai	Paraclostridium bifermentans	WGS	parabai	0.0237537	0
2.66317e+06	Paraclostridium bifermentans subsp. muricolitidis strain PAGU 1678	Paraclostridium bifermentans	WGS	PAGU 1678	0.0244475	0
1490.73	Paraclostridium bifermentans strain MAG072	Paraclostridium bifermentans	WGS	MAG072	0.0260597	0
1490.72	Paraclostridium bifermentans strain DSM 14991	Paraclostridium bifermentans	Complete	DSM 14991	0.0264788	0
1490.12	Paraclostridium bifermentans strain MHMC-14	Paraclostridium bifermentans	WGS	MHMC-14	0.0267335	0
1490.47	Paraclostridium bifermentans strain L3_063_000G1_dasL3_063_000G1_concoct_6	Paraclostridium bifermentans	WGS	L3_063_000G1_dasL3_063_000G1_concoct_6	0.0272504	0
1.53855e+06	Clostridium sp. NCR	Clostridium sp.	WGS	NCR	0.0274249	0
1490.26	Paraclostridium bifermentans strain MGYG-HGUT-00024	Paraclostridium bifermentans	WGS	MGYG-HGUT-00024	0.0274249	0
1.21182e+06	Candidatus Dorea massiliensis AP6	Candidatus Dorea massiliensis	WGS	AP6	0.0276006	0
1490.6	Paraclostridium bifermentans strain SU1074NT	Paraclostridium bifermentans	WGS	SU1074NT	0.0277775	0
2.66246e+06	Paraclostridium sp. SKVG24	Paraclostridium sp.	WGS	SKVG24	0.028588	0
2.54846e+06	Clostridium cuniculi strain BSD2780061688_150302_F12	Clostridium cuniculi	WGS	BSD2780061688_150302_F12	0.0291421	0
1490.37	Paraclostridium bifermentans strain BSD2780061688_150302_D6	Paraclostridium bifermentans	WGS	BSD2780061688_150302_D6	0.0293293	0
1490.51	Paraclostridium bifermentans strain N73	Paraclostridium bifermentans	WGS	N73	0.0294234	0
1490.39	Paraclostridium bifermentans strain BSD2780061688_150302_X7	Paraclostridium bifermentans7	WGS	BSD2780061688_150302_X7	0.0311746	0
1490.46	Paraclostridium bifermentans strain L3_131_244G1_dasL3_131_244G1_concoct_40_sub	Paraclostridium bifermentans	WGS	L3_131_244G1_dasL3_131_244G1_concoct_40_sub	0.0362143	0
1.62955e+06	Clostridium sp. JC272	Clostridium sp.	WGS	JC272	0.0427316	0
150336	Clostridium thiosulfatireducens strain src6	Clostridium thiosulfatireducens	WGS	src6	0.0491	0
1.62955e+06	Paraclostridium benzoelyticum strain JC302	Paraclostridium benzoelyticum	WGS	JC302	0.0498292	0
2.28242e+06	Acinetobacter sp. RIT592	Acinetobacter sp.	WGS	RIT592	0.0572108	0
1737.5	[Eubacterium] tenue strain GNFAT-D2-96	Eubacterium tenue	WGS	GNFAT-D2-96	0.145727	1.38613e-107
1.8982e+06	Clostridiaceae bacterium strain MGYG-HGUT-00075	Clostridiaceae bacterium	WGS	MGYG-HGUT-00075	0.151946	9.83987e-93
59620.4	l d suncultured Clostridium sp. strain 2789STDY5834951	l d suncultured Clostridium sp.	WGS	2789STDY5834951	0.151946	9.93108e-93
59620.6	uncultured Clostridium sp. strain 2789STDY5834952	uncultured Clostridium sp.	WGS	2789STDY5834952	0.151946	9.83987e-93
1737.6	[Eubacterium] tenue strain 1001254J_160919_B3	Eubacterium tenue	WGS	1001254J_160919_B3	0.154223	6.1714e-88
2.78712e+06	Clostridium sp. 1001254J_160919_H10	Clostridium sp.	WGS	1001254J_160919_H10	0.154223	6.94886e-88
2.78711e+06	Clostridium sp. 1001271B_151109_D9	Clostridium sp.	WGS	1001271B_151109_D9	0.154223	4.30496e-88
2.76433e+06	Paeniclostridium sp. NSJ-45	Paeniclostridium sp.	WGS	NSJ-45	0.154223	3.81976e-88
1505.9	'[Clostridium] sordellii strain R32977'	Clostridium sordellii	WGS	R32977	0.161822	1.88767e-73
1505.45	'[Clostridium] sordellii strain UMC4401'	Clostridium sordellii	WGS	UMC4401	0.161822	2.16255e-73
1505.25	'[Clostridium] sordellii strain W2975'	Clostridium sordellii	WGS	W2975	0.161822	1.86732e-73
1505.26	'[Clostridium] sordellii strain W3025'	Clostridium sordellii	WGS	W3025	0.161822	1.74443e-73
1505.76	Paeniclostridium sordellii strain P9318	Paeniclostridium sordellii	WGS	P9318	0.161822	1.73777e-73
1505.8	'[Clostridium] sordellii strain ATCC9714'	Clostridium sordellii	Complete	ATCC9714	0.164662	1.02561e-68
1505.16	'[Clostridium] sordellii strain R28058'	Clostridium sordellii	WGS	R28058	0.164662	1.20911e-68
1505.14	'[Clostridium] sordellii strain R30684'	Clostridium sordellii	WGS	R30684	0.164662	1.02823e-68

## Sheet: Table S5
Table S4 The genomic genes related to pathogenicity, virulence and adaptation
Subsystem Feature	Numbers	Key genes
Virulence, Disease and Defense	42
Resistance to antibiotics and toxic compounds	32	fluoroquinolones (gyrA, gyrB); cobalt-zinc-cadmium resistance (czcD, trcD, trMer, hmrR, etc.); tetracycline (ef-G, tet-like2, etc.); copper (csa, cutC); cadmium (cadC); MATE_family_MDR_Pump (ydhE, norM, etc.)
Invasion and intracellular resistance	10	Mycobacterium virulence operon (SSU, LSU)
Phages, Prophages, Transposable elements, Plasmids	7
Pathogenicity islands	3	Listeria Pathogenicity Island LIPI-1 (LLO, plcB)
Phages, Prophages	4	Phage packaging (trmS, trmL, porT, etc.)
Stress Response	26
Osmotic stress	4	Osmoregulation (2 glycerol uptake proteins); Choline and Betaine Uptake and Betaine Biosynthesis (opuD, etc.)
Oxidative stress	15	nnrS, furPI, furL, osmcL, sodABC, rth, etc.
Detoxification	6	NA
Stress Response - no subcategory	7	sigB, hfl, etc.
Motility and Chemotaxis	0

## Sheet: Table S6
	Table S5 Pathogenicity prediction of the genome and plasmids
No.	Input Sequence	Accession a	Organisms	Class	Protein function		Protein ID b	Identity (%)	Matched Family
1	1_388 # 460040 # 461476 # 1 # ID=1_388;partial=00;start_type=ATG;rbs_motif=AGGA;rbs_spacer=5-10bp;gc_cont=0.306	AM180355	Clostridium difficile 630 complete genome.	Clostridia	putative malate-2H(+)/Na(+)-lactate antiporter		CAJ69621	82.01	Pathogenic Families
2	1_2674 # 2889740 # 2891140 # 1 # ID=1_2674;partial=00;start_type=ATG;rbs_motif=GGAG/GAGG;rbs_spacer=5-10bp;gc_cont=0.313	FN545816	Clostridium difficile R20291 complete genome.	Clostridia	putative ATP-dependent peptidase		CBE02529	82.62	Pathogenic Families
3	1_220 # 273270 # 274619 # 1 # ID=1_220;partial=00;start_type=ATG;rbs_motif=GGAG/GAGG;rbs_spacer=5-10bp;gc_cont=0.314	FN545816	Clostridium difficile R20291 complete genome.	Clostridia	ribonuclease Ph		CBE07044	81.07	Pathogenic Families
4	1_1697 # 1895017 # 1896345 # -1 # ID=1_1697;partial=00;start_type=GTG;rbs_motif=GGAGG;rbs_spacer=5-10bp;gc_cont=0.316	AM180355	Clostridium difficile 630 complete genome.	Clostridia	putative amino acid permease		CAJ69984	83.26	Pathogenic Families
5	1_211 # 261417 # 262643 # 1 # ID=1_211;partial=00;start_type=ATG;rbs_motif=GGAG/GAGG;rbs_spacer=5-10bp;gc_cont=0.312	FN545816	Clostridium difficile R20291 complete genome.	Clostridia	subunit of oxygen-sensitive 2-hydroxyisocaproyl-CoA dehydratase		CBE02102	83.82	Pathogenic Families
6	1_1277 # 1458467 # 1459204 # -1 # ID=1_1277;partial=00;start_type=ATG;rbs_motif=GGAG/GAGG;rbs_spacer=5-10bp;gc_cont=0.248	FN545816	Clostridium difficile R20291 complete genome.	Clostridia	two-component response regulator		CBE02058	84.49	Pathogenic Families
7	1_542 # 646456 # 646824 # 1 # ID=1_542;partial=00;start_type=ATG;rbs_motif=GGAG/GAGG;rbs_spacer=5-10bp;gc_cont=0.298	FN545816	Clostridium difficile R20291 complete genome.	Clostridia	conserved hypothetical protein		CBE03218	80.33	Pathogenic Families
8	1_539 # 644402 # 644719 # 1 # ID=1_539;partial=00;start_type=ATG;rbs_motif=None;rbs_spacer=None;gc_cont=0.286	FN545816	Clostridium difficile R20291 complete genome.	Clostridia	conserved hypothetical protein		CBE03213	80	Pathogenic Families
9	1_2547 # 2746990 # 2747250 # -1 # ID=1_2547;partial=00;start_type=ATG;rbs_motif=GGAGG;rbs_spacer=5-10bp;gc_cont=0.337	FN545816	Clostridium difficile R20291 complete genome.	Clostridia	PTS system, phosphocarrier protein		CBE06130	80.23	Pathogenic Families
10	1_2713 # 2930919 # 2931167 # 1 # ID=1_2713;partial=00;start_type=ATG;rbs_motif=AGGAGG;rbs_spacer=5-10bp;gc_cont=0.249	FN545816	Clostridium difficile R20291 complete genome.	Clostridia	hypothetical protein		CBE02064	84.15	Pathogenic Families
11	1_485 # 587403 # 587576 # 1 # ID=1_485;partial=00;start_type=ATG;rbs_motif=AGGAGG;rbs_spacer=5-10bp;gc_cont=0.345	FN545816	Clostridium difficile R20291 complete genome.	Clostridia	hypothetical protein		CBE03072	84.21	Pathogenic Families
12	4_26 # 18501 # 19886 # -1 # ID=1_26;partial=00;start_type=ATG;rbs_motif=AGGA/GGAG/GAGG;rbs_spacer=11-12bp;gc_cont=0.308	CP000962	Clostridium botulinum A3 str. Loch Maree, complete genome.	Clostridia	amino acid/peptide transporter		ACA54749	73.75	Pathogenic Families
	aNCBI genome accession ID
	bNCBI protein ID
